# Supplementary material for: Haematological and serum biochemical reference values in Chinese water deer (Hydropotes inermis): a preliminary study
Source: BMC Vet Res. 2020 Oct 20;16:395. doi: 10.1186/s12917-020-02601-2 (PMC7574586; doi:10.1186/s12917-020-02601-2)
Supplement: Supplementary file 1 — Additional file 1. Detail information of measured parameters for the Chinese water deer. [file 12917_2020_2601_MOESM1_ESM.xlsx]

## Sheet: Sheet1
Additional file 1 Detail information of measured parameters for the Chinese water deer
	WBC	MCV	RBC	HGB	PCV	MCHC	MCH	RDW	PLT	TC	Triglyceride	CK	LDH	GGT	Cortisol	BUN	Creatinine	Uric acid	TP	ALB	GLB	A/G	TBIL	ALT	AST	AST/ALT	ALP
individual number	16SY005	16SY005	16SY005	16SY005	16SY005	16SY005	16SY005	16SY005	16SY005	16SY005	16SY005	16SY005	16SY005	16SY005	16SY005	16SY005	16SY005	16SY005	16SY005	16SY005	16SY005	16SY005	16SY005	16SY005	16SY005	16SY005	16SY005
individual number	16SY062	16SY062	16SY062	16SY062	16SY062	16SY062	16SY062	16SY062	16SY062	16SY062	16SY062	16SY062	16SY062	16SY062	16SY062	16SY062	16SY062	16SY062	16SY062	16SY062	16SY062	16SY062	16SY062	16SY062	16SY062	16SY062	16SY062
individual number	16SY071	16SY071	16SY071	16SY071	16SY071	16SY071	16SY071	16SY071	16SY071	16SY071	16SY071	16SY071	16SY071	16SY071	16SY071	16SY071	16SY071	16SY071	16SY071	16SY071	16SY071	16SY071	16SY071	16SY071	16SY071	16SY071	16SY071
individual number	16SY051	16SY051	16SY051	16SY051	16SY051	16SY051	16SY051	16SY051	16SY051	16SY051	16SY051	16SY051	16SY051	16SY051	16SY051	16SY051	16SY051	16SY051	16SY051	16SY051	16SY051	16SY051	16SY051	16SY051	16SY051	16SY051	16SY051
individual number	16SYHH	16SYHH	16SYHH	16SYHH	16SYHH	16SYHH	16SYHH	16SYHH	16SYHH	16SYHH	16SYHH	16SYHH	16SYHH	16SYHH	16SYHH	16SYHH	16SYHH	16SYHH	16SYHH	16SYHH	16SYHH	16SYHH	16SYHH	16SYHH	16SYHH	16SYHH	16SYHH
individual number	16XB003	16XB003	16XB003	16XB003	16XB003	16XB003	16XB003	16XB003	16XB003	16XB002	16XB002	16XB002	16XB002	16XB002	16XB002	16XB002	16XB002	16XB002	16XB002	16XB002	16XB002	16XB002	16XB002	16XB002	16XB002	16XB002	16XB002
individual number	16XB004	16XB004	16XB004	16XB004	16XB004	16XB004	16XB004	16XB004	16XB004	16XB003	16XB003	16XB003	16XB003	16XB003	16XB003	16XB003	16XB003	16XB003	16XB003	16XB003	16XB003	16XB003	16XB003	16XB003	16XB003	16XB003	16XB003
individual number	16XB006	16XB006	16XB006	16XB006	16XB006	16XB006	16XB006	16XB006	16XB006	16XB004	16XB004	16XB004	16XB004	16XB004	16XB004	16XB004	16XB004	16XB004	16XB004	16XB004	16XB004	16XB004	16XB004	16XB004	16XB004	16XB004	16XB004
individual number	16XB013	16XB013	16XB013	16XB013	16XB013	16XB013	16XB013	16XB013	16XB013	16XB006	16XB006	16XB006	16XB006	16XB006	16XB006	16XB006	16XB006	16XB006	16XB006	16XB006	16XB006	16XB006	16XB006	16XB006	16XB006	16XB006	16XB006
individual number	16XB091	16XB091	16XB091	16XB091	16XB091	16XB091	16XB091	16XB091	16XB091	16XB013	16XB013	16XB013	16XB013	16XB013	16XB013	16XB013	16XB013	16XB013	16XB013	16XB013	16XB013	16XB013	16XB013	16XB013	16XB013	16XB013	16XB013
individual number	16XB093	16XB093	16XB093	16XB093	16XB093	16XB093	16XB093	16XB093	16XB093	16XB091	16XB091	16XB091	16XB091	16XB091	16XB091	16XB091	16XB091	16XB091	16XB091	16XB091	16XB091	16XB091	16XB091	16XB091	16XB091	16XB091	16XB091
individual number	HX16005	HX16005	HX16005	HX16005	HX16005	HX16005	HX16005	HX16005	HX16005	16XB093	16XB093	16XB093	16XB093	16XB093	16XB093	16XB093	16XB093	16XB093	16XB093	16XB093	16XB093	16XB093	16XB093	16XB093	16XB093	16XB093	16XB093
individual number	HX16008	HX16008	HX16008	HX16008	HX16008	HX16008	HX16008	HX16008	HX16008	HX16005	HX16005	HX16005	HX16005	HX16005	HX16005	HX16005	HX16005	HX16005	HX16005	HX16005	HX16005	HX16005	HX16005	HX16005	HX16005	HX16005	HX16005
individual number	HX16012	HX16012	HX16012	HX16012	HX16012	HX16012	HX16012	HX16012	HX16012	HX16008	HX16008	HX16008	HX16008	HX16008	HX16008	HX16008	HX16008	HX16008	HX16008	HX16008	HX16008	HX16008	HX16008	HX16008	HX16008	HX16008	HX16008
individual number	HX16016	HX16016	HX16016	HX16016	HX16016	HX16016	HX16016	HX16016	HX16016	HX16012	HX16012	HX16012	HX16012	HX16012	HX16012	HX16012	HX16012	HX16012	HX16012	HX16012	HX16012	HX16012	HX16012	HX16012	HX16012	HX16012	HX16012
individual number	HX16017	HX16017	HX16017	HX16017	HX16017	HX16017	HX16017	HX16017	HX16017	HX16016	HX16016	HX16016	HX16016	HX16016	HX16016	HX16016	HX16016	HX16016	HX16016	HX16016	HX16016	HX16016	HX16016	HX16016	HX16016	HX16016	HX16016
individual number	HX16025	HX16025	HX16025	HX16025	HX16025	HX16025	HX16025	HX16025	HX16025	HX16017	HX16017	HX16017	HX16017	HX16017	HX16017	HX16017	HX16017	HX16017	HX16017	HX16017	HX16017	HX16017	HX16017	HX16017	HX16017	HX16017	HX16017
individual number	HX16026	HX16026	HX16026	HX16026	HX16026	HX16026	HX16026	HX16026	HX16026	HX16026	HX16026	HX16026	HX16026	HX16026	HX16026	HX16026	HX16026	HX16026	HX16026	HX16026	HX16026	HX16026	HX16026	HX16026	HX16026	HX16026	HX16026
individual number	HX16036	HX16036	HX16036	HX16036	HX16036	HX16036	HX16036	HX16036	HX16036	HX16036	HX16036	HX16036	HX16036	HX16036	HX16036	HX16036	HX16036	HX16036	HX16036	HX16036	HX16036	HX16036	HX16036	HX16036	HX16036	HX16036	HX16036
individual number	HX16040	HX16040	HX16040	HX16040	HX16040	HX16040	HX16040	HX16040	HX16040	HX16040	HX16040	HX16040	HX16040	HX16040	HX16040	HX16040	HX16040	HX16040	HX16040	HX16040	HX16040	HX16040	HX16040	HX16040	HX16040	HX16040	HX16040
individual number	HX16047	HX16047	HX16047	HX16047	HX16047	HX16047	HX16047	HX16047	HX16047	HX16047	HX16047	HX16047	HX16047	HX16047	HX16047	HX16047	HX16047	HX16047	HX16047	HX16047	HX16047	HX16047	HX16047	HX16047	HX16047	HX16047	HX16047
individual number	HX16048	HX16048	HX16048	HX16048	HX16048	HX16048	HX16048	HX16048	HX16048	HX16048	HX16048	HX16048	HX16048	HX16048	HX16048	HX16048	HX16048	HX16048	HX16048	HX16048	HX16048	HX16048	HX16048	HX16048	HX16048	HX16048	HX16048
individual number	HX16054	HX16054	HX16054	HX16054	HX16054	HX16054	HX16054	HX16054	HX16054	HX16054	HX16054	HX16054	HX16054	HX16054	HX16054	HX16054	HX16054	HX16054	HX16054	HX16054	HX16054	HX16054	HX16054	HX16054	HX16054	HX16054	HX16054
individual number	HX16055	HX16055	HX16055	HX16055	HX16055	HX16055	HX16055	HX16055	HX16055	HX16055	HX16055	HX16055	HX16055	HX16055	HX16055	HX16055	HX16055	HX16055	HX16055	HX16055	HX16055	HX16055	HX16055	HX16055	HX16055	HX16055	HX16055
individual number	HX16057	HX16057	HX16057	HX16057	HX16057	HX16057	HX16057	HX16057	HX16057	HX16057	HX16057	HX16057	HX16057	HX16057	HX16057	HX16057	HX16057	HX16057	HX16057	HX16057	HX16057	HX16057	HX16057	HX16057	HX16057	HX16057	HX16057
individual number	HX16061	HX16061	HX16061	HX16061	HX16061	HX16061	HX16061	HX16061	HX16061	HX16061	HX16061	HX16061	HX16061	HX16061	HX16061	HX16061	HX16061	HX16061	HX16061	HX16061	HX16061	HX16061	HX16061	HX16061	HX16061	HX16061	HX16061
individual number	HX16068	HX16068	HX16068	HX16068	HX16068	HX16068	HX16068	HX16068	HX16068	HX16068	HX16068	HX16068	HX16068	HX16068	HX16068	HX16068	HX16068	HX16068	HX16068	HX16068	HX16068	HX16068	HX16068	HX16068	HX16068	HX16068	HX16068
individual number	HX16070	HX16070	HX16070	HX16070	HX16070	HX16070	HX16070	HX16070	HX16070	HX16070	HX16070	HX16070	HX16070	HX16070	HX16070	HX16070	HX16070	HX16070	HX16070	HX16070	HX16070	HX16070	HX16070	HX16070	HX16070	HX16070	HX16070
individual number	HX16071	HX16071	HX16071	HX16071	HX16071	HX16071	HX16071	HX16071	HX16071	HX16073	HX16073	HX16073	HX16073	HX16073	HX16073	HX16073	HX16073	HX16073	HX16073	HX16073	HX16073	HX16073	HX16073	HX16073	HX16073	HX16073	HX16073
individual number	HX16073	HX16073	HX16073	HX16073	HX16073	HX16073	HX16073	HX16073	HX16073	HX16080	HX16080	HX16080	HX16080	HX16080	HX16080	HX16080	HX16080	HX16080	HX16080	HX16080	HX16080	HX16080	HX16080	HX16080	HX16080	HX16080	HX16080
individual number	HX16080	HX16080	HX16080	HX16080	HX16080	HX16080	HX16080	HX16080	HX16080	HX16087	HX16087	HX16087	HX16087	HX16087	HX16087	HX16087	HX16087	HX16087	HX16087	HX16087	HX16087	HX16087	HX16087	HX16087	HX16087	HX16087	HX16087
individual number	HX16087	HX16087	HX16087	HX16087	HX16087	HX16087	HX16087	HX16087	HX16087	HX16088	HX16088	HX16088	HX16088	HX16088	HX16088	HX16088	HX16088	HX16088	HX16088	HX16088	HX16088	HX16088	HX16088	HX16088	HX16088	HX16088	HX16088
individual number	HX16088	HX16088	HX16088	HX16088	HX16088	HX16088	HX16088	HX16088	HX16088	HX16096	HX16096	HX16096	HX16096	HX16096	HX16096	HX16096	HX16096	HX16096	HX16096	HX16096	HX16096	HX16096	HX16096	HX16096	HX16096	HX16096	HX16096
individual number	HX16096	HX16096	HX16096	HX16096	HX16096	HX16096	HX16096	HX16096	HX16096	HX16098	HX16098	HX16098	HX16098	HX16098	HX16098	HX16098	HX16098	HX16098	HX16098	HX16098	HX16098	HX16098	HX16098	HX16098	HX16098	HX16098	HX16098
individual number	HX16098	HX16098	HX16098	HX16098	HX16098	HX16098	HX16098	HX16098	HX16098	HX16099	HX16099	HX16099	HX16099	HX16099	HX16099	HX16099	HX16099	HX16099	HX16099	HX16099	HX16099	HX16099	HX16099	HX16099	HX16099	HX16099	HX16099
individual number	HX16099	HX16099	HX16099	HX16099	HX16099	HX16099	HX16099	HX16099	HX16099	HX16100	HX16100	HX16100	HX16100	HX16100	HX16100	HX16100	HX16100	HX16100	HX16100	HX16100	HX16100	HX16100	HX16100	HX16100	HX16100	HX16100	HX16100
individual number	HX16100	HX16100	HX16100	HX16100	HX16100	HX16100	HX16100	HX16100	HX16100	14XB029	14XB029			10	10	10	10	10	10	10	10	10	10	10	10	10	10
individual number	10	10	10	10	10	10	10	10	10	14XB032	14XB032			100	100	100	100	100	100	100	100	100	100	100	100	100	100
individual number	100	100	100	100	100	100	100	100	100	14XB033	14XB033			17	17	17	17	17	17	17	17	17	17	17	17	17	17
individual number	17	17	17	17	17	17	17	17	17	14XB034	14XB034			2	2	2	2	2	2	2	2	2	2	2	2	2	2
individual number	2	2	2	2	2	2	2	2	2	14XB035	14XB035			20	20	20	20	20	20	20	20	20	20	20	20	20	20
individual number	20	20	20	20	20	20	20	20	20	14XB036	14XB036			27	27	27	27	27	27	27	27	27	27	27	27	27	27
individual number	27	27	27	27	27	27	27	27	27	14XB037	14XB037			28	28	28	28	28	28	28	28	28	28	28	28	28	28
individual number	28	28	28	28	28	28	28	28	28	14XB038	14XB038			29	29	29	29	29	29	29	29	29	29	29	29	29	29
individual number	29	29	29	29	29	29	29	29	29	14XB039	14XB039			37	37	37	37	37	37	37	37	37	37	37	37	37	37
individual number	37	37	37	37	37	37	37	37	37	14XB040	14XB040			38	38	38	38	38	38	38	38	38	38	38	38	38	38
individual number	38	38	38	38	38	38	38	38	38	14XB041	14XB041			40	40	40	40	40	40	40	40	40	40	40	40	40	40
individual number	40	40	40	40	40	40	40	40	40	14XB043	14XB043			42	42	42	42	42	42	42	42	42	42	42	42	42	42
individual number	42	42	42	42	42	42	42	42	42	14XB044	14XB044			59	59	59	59	59	59	59	59	59	59	59	59	59	59
individual number	59	59	59	59	59	59	59	59	59	14XB045	14XB045			60	60	60	60	60	60	60	60	60	60	60	60	60	60
individual number	60	60	60	60	60	60	60	60	60	14XB047	14XB047			64	64	64	64	64	64	64	64	64	67	64	64	64	64
individual number	64	64	64	64	64	64	64	64	64	14XB048	14XB048			67	67	67	67	67	67	67	67	67	68	67	67	67	67
individual number	67	67	67	67	67	67	67	67	67	14XB049	14XB049			68	68	68	68	68	68	68	68	68	69	68	68	68	68
individual number	68	68	68	68	68	68	68	68	68	14XB050	14XB050			69	69	69	69	69	69	69	69	69	72	69	69	69	69
individual number	69	69	69	69	69	69	69	69	69	14XB052	14XB052			72	72	72	72	72	72	72	72	72	78	72	72	72	72
individual number	72	72	72	72	72	72	72	72	72	14XB053	14XB053			78	78	78	78	78	78	78	78	78	80	78	78	78	78
individual number	78	78	78	78	78	78	78	78	78					80	80	80	80	80	80	80	80	80	84	80	80	80	80
individual number	80	80	80	80	80	80	80	80	80					84	84	84	84	84	84	84	84	84	95	84	84	84	84
individual number	84	84	84	84	84	84	84	84	84					95	95	95	95	95	95	95	95	95	97	95	95	95	95
individual number	95	95	95	95	95	95	95	95	95					97	97	97	97	97	97	97	97	97	14XB029	97	97	97	97
individual number	97	97	97	97	97	97	97	97	97					99	99	99	99	99	99	99	99	99	14XB032	99	99	99	99
individual number	99	99	99	99	99	99	99	99	99					14XB029		14XB029	14XB029	14XB029	14XB029	14XB029	14XB029	14XB029	14XB033	14XB029	14XB029	14XB029	14XB029
individual number	A29	A29	A29	A29	A29									14XB032		14XB032	14XB032	14XB032	14XB032	14XB032	14XB032	14XB032	14XB034	14XB032	14XB032	14XB032	14XB032
individual number	A32	A32	A32	A32	A32									14XB033		14XB034	14XB033	14XB033	14XB033	14XB033	14XB033	14XB033	14XB035	14XB033	14XB033	14XB033	14XB033
individual number	A33	A33	A33	A33	A33									14XB034		14XB035	14XB034	14XB034	14XB034	14XB034	14XB034	14XB034	14XB036	14XB034	14XB034	14XB034	14XB034
individual number	A34	A34	A34	A34	A34									14XB035		14XB036	14XB035	14XB037	14XB035	14XB035	14XB035	14XB035	14XB037	14XB035	14XB035	14XB035	14XB035
individual number	A36	A36	A36	A36	A36									14XB036		14XB037	14XB036	14XB039	14XB036	14XB036	14XB036	14XB036	14XB038	14XB036	14XB036	14XB036	14XB036
individual number	A37	A37	A37	A37	A37									14XB037		14XB038	14XB037	14XB041	14XB037	14XB037	14XB037	14XB037	14XB039	14XB037	14XB037	14XB037	14XB037
individual number	A38	A38	A38	A38	A38									14XB038		14XB039	14XB038	14XB044	14XB038	14XB038	14XB038	14XB038	14XB040	14XB038	14XB038	14XB038	14XB038
individual number	A39	A39	A39	A39	A39									14XB039		14XB040	14XB039	14XB045	14XB039	14XB039	14XB039	14XB039	14XB041	14XB039	14XB039	14XB039	14XB039
individual number	A40	A40	A40	A40	A40									14XB040		14XB041	14XB040	14XB047	14XB040	14XB040	14XB040	14XB040	14XB043	14XB040	14XB040	14XB040	14XB040
individual number	A45	A45	A45	A45	A45									14XB041		14XB043	14XB041	14XB048	14XB041	14XB041	14XB041	14XB041	14XB044	14XB041	14XB041	14XB041	14XB041
individual number	A49	A49	A49	A49	A49									14XB043		14XB044	14XB043	14XB049	14XB043	14XB043	14XB043	14XB043	14XB045	14XB043	14XB043	14XB043	14XB043
individual number	A52	A52	A52	A52	A52									14XB044		14XB045	14XB044	14XB050	14XB044	14XB044	14XB044	14XB044	14XB047	14XB044	14XB044	14XB044	14XB044
individual number	A53	A53	A53	A53	A53									14XB045		14XB047	14XB045		14XB045	14XB045	14XB045	14XB045	14XB048	14XB045	14XB045	14XB045	14XB045
individual number														14XB047		14XB048	14XB047		14XB047	14XB047	14XB047	14XB047	14XB049	14XB047	14XB047	14XB047	14XB047
individual number														14XB048		14XB049	14XB048		14XB048	14XB048	14XB048	14XB048	14XB050	14XB048	14XB048	14XB048	14XB048
individual number														14XB049		14XB050	14XB049		14XB049	14XB049	14XB049	14XB049	14XB052	14XB049	14XB049	14XB049	14XB049
individual number														14XB050		14XB052	14XB050		14XB050	14XB050	14XB050	14XB050	14XB053	14XB050	14XB050	14XB050	14XB050
individual number														14XB052		14XB053	14XB052		14XB052	14XB052	14XB052	14XB052		14XB052	14XB052	14XB052	14XB052
individual number														14XB053			14XB053		14XB053	14XB053	14XB053	14XB053		14XB053	14XB053	14XB053	14XB053
Red was detected in 2016, green was detected in 2015, blue was detected in 2014
