# Supplementary material for: Haematological and serum biochemical reference values in Chinese water deer (Hydropotes inermis): a preliminary study
Source: BMC Vet Res. 2020 Oct 20;16:395. doi: 10.1186/s12917-020-02601-2 (PMC7574586; doi:10.1186/s12917-020-02601-2)
Supplement: Supplementary file 2 — Additional file 2. The parameter values of other animals from literatures in the discussion. [file 12917_2020_2601_MOESM2_ESM.xlsx]

## Sheet: Sheet1
Additional file 2 the parameter values of other animals from literatures in the discussion
	PLT（10^9/L）		CK（U/L）		ALP（U/L）		MCV（fL)		PCV（%）		MCH（pg）
	Adult male	Adult female	Adult male	Adult female	Adult male	Adult female	Adult male	Adult female	Adult male	Adult female	Adult male	Adult female
Chinese water deer	323.5	172	734	1539	72	66.5	37.9	40.55	44.3	53.85	14.15	14.9
Mehsana Goat	546.67	581.17
fallow deer			968	401
rusa deer			651	399.8
rusa deer					152.4	112.4
rusa deer							38.9	42.6
sika deer							35	36.7
grey-brocket deer							21.98	23.7
rusa deer							35.95	38.92
Persian Fallow Deer									36.52	46.27
rusa deer									37	40
grey-brocket deer									43.29	44.47
											24.18	18.47
